# Supplementary material for: Hesitancy towards COVID-19 Vaccination among Healthcare Workers: A Multi-Centric Survey in France
Source: Vaccines (Basel). 2021 May 22;9(6):547. doi: 10.3390/vaccines9060547 (PMC8224571; doi:10.3390/vaccines9060547)
Supplement: Supplementary file 1 [file vaccines-09-00547-s001.zip]

Archive with 1 entries (1 files):
- vaccines-1215377-supplementary.pdf
